# Supplementary material for: Tidally driven remelting around 4.35 billion years ago indicates the Moon is old
Source: Nature. 2024 Dec 18;636(8043):598–602. doi: 10.1038/s41586-024-08231-0 (PMC11655352; doi:10.1038/s41586-024-08231-0)
Supplement: Supplementary file 1 — Source Data Fig. 2 [file 41586_2024_8231_MOESM1_ESM.xlsx]

## Sheet: Sheet1
			Figure 2
	Heat flux, W/m2	Elastic thickness (km)	Crustal recycling time (Myr)	Mantle melting time (phi=0.1) (Myr)	Mantle melting time (phi=0.03) (Myr)
	0.1	22	65.6746	95.2282	28.5685
	0.177828	26	36.9316	53.5508	16.0652
	0.316228	31	20.7681	30.1138	9.03414
	0.562341	35	11.6788	16.9342	5.08027
	0.999999	37	6.56747	9.52283	2.85685
	1.77828	39	3.69316	5.35508	1.60652
	3.16227	40	2.07682	3.01138	0.903415
	5.6234	40	1.16788	1.69343	0.508028
	9.99998	40	0.656747	0.952284	0.285685
	17.7828	40	0.369316	0.535509	0.160653
	31.6227	40	0.207682	0.301139	0.0903416
	56.234	40	0.116788	0.169343	0.0508028
	99.9997	40	0.0656748	0.0952285	0.0285685
	177.827	40	0.0369317	0.0535509	0.0160653
	316.227	40	0.0207682	0.0301139	0.00903417
	562.339	40	0.0116788	0.0169343	0.00508029
	999.996	40	0.00656749	0.00952286	0.00285686
