# Supplementary material for: Tidally driven remelting around 4.35 billion years ago indicates the Moon is old
Source: Nature. 2024 Dec 18;636(8043):598–602. doi: 10.1038/s41586-024-08231-0 (PMC11655352; doi:10.1038/s41586-024-08231-0)
Supplement: Supplementary file 2 — Source Data Fig. 3 [file 41586_2024_8231_MOESM2_ESM.xlsx]

## Sheet: Sheet1
						Figure 3a																										Figure 3b
		Intrusion height (m)		Depth	Zircon Closure time (Myr)				Temperature [C] 0 Myr	0.5 Myr	1 Myr	1.5 Myr	2 Myr	2.5 Myr	3 Myr	3.5 Myr	5 Myr	10 Myr	15 Myr	20 Myr	25 Myr	30 Myr	35 Myr	40 Myr	45 Myr	50 Myr	55 Myr		Max temperature [C]			Model Closure Time (myr)	Frequency
		4903.14		0	-4			0	-53	-53	-53	-53	-53	-53	-53	-53	-53	-53	-53	-53	-53	-53	-53	-53	-53	-53	-53		-53			-4	0.333568
		3255.62		-0.5	-4			-0.5	-40.5	53.0377	14.4654	-1.72174	-6.25006	9.77234	118.508	33.3524	5.91541	-17.1091	-23.5963	-26.7943	-28.9732	-30.7009	-32.144	-33.3684	-34.4118	-35.3022	-36.0622		255.363			-3	0.333568
		28003.6		-1	-4			-1	-28	156.764	81.3433	49.3199	40.5875	72.7826	291.215	119.54	64.6985	18.7567	5.79706	-0.594727	-4.95114	-8.40567	-11.2914	-13.7396	-15.826	-17.6064	-19.1262		570.2			-2	0.333568
		16429.2		-1.5	-4			-1.5	-15.5	256.162	147.056	99.8949	87.608	136.25	462.31	205.395	123.218	54.5723	35.1698	25.5923	19.0615	13.8818	9.55478	5.88376	2.7551	0.0853271	-2.1936		1076.62			-1	0
		8967.12		-2	0.278572			-2	-3	349.734	211.048	149.787	134.92	200.354	623.197	290.739	181.344	90.3129	64.5117	51.7606	43.06	36.1576	30.3911	25.4987	21.329	17.7709	14.7338		1550			0	0.0432
		130.938		-2.5	0.278572			-2.5	9.5	436.633	272.793	198.798	182.649	265.225	761.083	375.361	238.95	125.954	93.8126	77.9041	67.0396	58.4179	51.2144	45.1024	39.8934	35.4484	31.6541		1550			1	0.108108
		3694.17		-3	2.95655			-3	22	516.641	331.806	246.758	230.935	330.923	863.324	458.997	295.914	161.47	123.062	104.016	90.9958	80.6588	72.0213	64.6923	58.446	53.1158	48.5659		1550			2	0.486486
		4400.87		-3.5	2.9714			-3.5	34.5	590.033	387.653	293.525	279.931	397.431	922.506	541.291	352.116	196.839	152.251	130.091	114.924	102.877	92.8086	84.2655	76.9843	70.771	65.4672		1550			3	1
		39968.4		-4	-4			-4	47	657.338	439.961	338.996	329.787	464.652	939.792	621.773	407.443	232.035	181.368	156.123	138.819	125.067	113.573	103.819	95.506	88.4121	82.3564		1239.03			4	0.735135
		34336.5		-4.5	-4			-4.5	59.5	719.053	488.427	383.105	380.639	532.4	924.956	699.837	461.789	267.037	210.404	182.105	162.676	147.227	134.311	123.351	114.009	106.037	99.2319		965.7			5	0.448649
		32071		-5	-4			-5	72	775.382	532.825	425.83	432.595	600.403	893.191	774.747	515.053	301.82	239.35	208.032	186.492	169.352	155.02	142.857	132.49	123.644	116.092		893.191			6	0.524324
		8695.88		-5.5	-4			-5.5	84.5	826.053	573.021	467.19	485.708	668.304	860.29	845.677	567.141	336.364	268.195	233.897	210.261	191.439	175.697	162.336	150.948	141.23	132.935		889.642			7	0.264865
		3836.09		-6	-4			-6	97	870.263	608.975	507.249	539.972	735.672	838.367	911.772	617.968	370.647	296.931	259.695	233.978	213.483	196.338	181.785	169.38	158.795	149.758		1125.16			8	0.291892
		6282.08		-6.5	0.315714			-6.5	109.5	906.766	640.75	546.11	595.299	802.009	833.677	972.237	667.456	404.648	325.548	285.42	257.64	235.482	216.94	201.2	187.784	176.335	166.562		1550			9	0.237838
		8938.36		-7	3.45425			-7	122	934.089	668.519	583.909	651.513	866.766	846.829	1026.43	715.537	438.347	354.037	311.065	281.241	257.43	237.5	220.579	206.157	193.849	183.343		1550			10	0.302703
		21898.3		-7.5	3.89994			-7.5	134.5	950.84	692.565	620.813	708.346	929.367	874.643	1073.98	762.149	471.725	382.389	336.625	304.777	279.325	258.014	239.92	224.497	211.335	200.1		1550			11	0.216216
		5909.36		-8	3.94451			-8	147	956.035	713.281	657.004	765.438	989.234	912.41	1114.81	807.241	504.765	410.596	362.095	328.245	301.163	278.48	259.22	242.802	228.792	216.831		1550			12	0.113514
		10360		-8.5	4.29364			-8.5	159.5	949.383	731.17	692.672	822.337	1045.82	955.654	1149.21	850.771	537.447	438.649	387.469	351.638	322.94	298.895	278.476	261.07	246.216	233.535		1550			13	0.145946
		14482.8		-9	4.30107			-9	172	931.454	746.827	727.999	878.501	1098.65	1001.04	1177.84	892.703	569.757	466.54	412.741	374.953	344.652	319.255	297.685	279.298	263.606	250.211		1550			14	0.151351
		15777.5		-9.5	4.37164			-9.5	184.5	903.702	760.928	763.15	933.309	1147.35	1046.63	1201.73	933.013	601.678	494.262	437.906	398.186	366.296	339.557	316.846	297.484	280.961	266.855		1274.94			15	0.118919
		12342.4		-10	5.7014			-10	197	868.329	774.208	798.254	986.067	1191.7	1091.94	1222.32	971.682	633.197	521.807	462.958	421.333	387.869	359.799	335.954	315.626	298.278	283.468		1426.39			16	0.172973
		812.945		-10.5	4.89908			-10.5	209.5	828.021	787.431	833.393	1036.03	1231.64	1137.92	1241.61	1008.7	664.3	549.166	487.893	444.388	409.366	379.977	355.009	333.721	315.555	300.047		1550			17	0.108108
		24449		-11	5.93541			-11	222	785.614	801.36	868.595	1082.43	1267.3	1186.7	1262.14	1044.07	694.974	576.334	512.704	467.348	430.784	400.088	374.006	351.769	332.791	316.59		1550			18	0.151351
		18001.2		-11.5	5.56768			-11.5	234.5	743.754	816.725	903.826	1124.72	1298.94	1240.38	1286.62	1077.8	725.209	603.304	537.388	490.209	452.12	420.13	392.944	369.765	349.984	333.097		1471.29			19	0.102703
		2421.3		-12	6.02084			-12	247	704.614	834.175	938.988	1163.47	1326.98	1299.1	1316.99	1109.9	754.993	630.068	561.939	512.967	473.37	440.098	411.82	387.709	367.132	349.565		1412.73			20	0.0541
		22447.7		-12.5	6.8343			-12.5	259.5	669.727	854.252	973.923	1201.75	1351.87	1359.22	1353.18	1140.38	784.32	656.621	586.352	535.617	494.531	459.991	430.632	405.597	384.232	365.993		1550			21	0.0595
		16787.9		-13	6.76744			-13	272	639.93	877.352	1008.42	1245.32	1374.03	1413.49	1392.2	1169.28	813.179	682.957	610.622	558.156	515.599	479.806	449.377	423.429	401.284	382.379		1550			22	0.140541
		3696.48		-13.5	10.571			-13.5	284.5	615.433	903.74	1042.22	1299.36	1393.81	1453.91	1428.64	1196.63	841.565	709.07	634.745	580.579	536.572	499.539	468.052	441.202	418.286	398.722		1550			23	0.113514
		5.44622		-14	8.64322			-14	297	595.966	933.636	1075.06	1362.24	1411.39	1475.84	1456.71	1222.46	869.472	734.955	658.717	602.883	557.445	519.189	486.656	458.913	435.235	415.021		1550			24	0.189189
		22176.3		-14.5	7.88176			-14.5	309.5	580.972	967.417	1106.66	1421.82	1426.78	1480.57	1472.78	1246.81	896.895	760.607	682.532	625.065	578.215	538.751	505.186	476.561	452.13	431.274		1550			25	0.0865
		2511.02		-15	8.52065			-15	322	569.784	1005.88	1136.74	1459.77	1439.89	1474.56	1477.16	1269.73	923.832	786.021	706.187	647.119	598.88	558.223	523.64	494.144	468.97	447.479		1550			26	0.108108
		2774.52		-15.5	10.5859			-15.5	334.5	561.787	1050.31	1165.1	1462.75	1450.56	1465.93	1473.74	1291.27	950.279	811.193	729.677	669.043	619.436	577.604	542.014	511.66	485.753	463.635		1550			27	0.0973
		7416.79		-16	10.5116			-16	347	556.506	1102.07	1191.53	1432.03	1458.67	1460.69	1467.98	1311.48	976.236	836.119	752.999	690.833	639.88	596.889	560.308	529.107	502.476	479.741		1550			28	0.135135
		14296.2		-16.5	10.5747			-16.5	359.5	553.655	1161.45	1215.94	1383.29	1464.24	1461.08	1464.42	1330.41	1001.7	860.794	776.147	712.485	660.208	616.076	578.518	546.482	519.138	495.795		1550			29	0.118919
		25068.8		-17	13.6391			-17	372	553.122	1226.18	1238.28	1336.65	1467.5	1466.21	1465.24	1348.11	1026.68	885.217	799.12	733.996	680.418	635.163	596.642	563.785	535.739	511.795		1550			30	0.0595
		4887.72		-17.5	13.2677			-17.5	384.5	554.933	1290.67	1258.56	1305.41	1468.83	1473.92	1470.26	1364.65	1051.17	909.382	821.911	755.363	700.508	654.147	614.679	581.012	552.275	527.742		1550			31	0.0919
		4692.84		-18	15.6486			-18	397	854.627	1346.75	1276.91	1291.88	1468.82	1482.28	1477.98	1380.08	1075.17	933.288	844.519	776.582	720.473	673.025	632.626	598.163	568.746	543.632		1550			32	0.118919
		11442.7		-18.5	14.4786			-18.5	409.5	1252.53	1386.39	1293.46	1291.1	1468.1	1490.21	1486.69	1394.46	1098.69	956.932	866.939	797.649	740.311	691.796	650.481	615.235	585.149	559.465		1550			33	0.178378
		10083.7		-19	16.3915			-19	422	1550	1404.99	1308.45	1297.08	1467.29	1497.31	1495.15	1407.85	1121.74	980.312	889.169	818.562	760.019	710.456	668.242	632.227	601.485	575.239		1550			34	0.0432
		14064.6		-19.5	17.6173			-19.5	434.5	1550	1403.59	1322.12	1306.13	1466.9	1503.55	1502.74	1420.3	1144.32	1003.43	911.204	839.317	779.594	729.004	685.907	649.137	617.75	590.954		1550			35	0.0486
		5642.19		-20	18.4974			-20	447	1270.46	1388.48	1334.75	1316.78	1467.3	1509	1509.27	1431.89	1166.43	1026.27	933.043	859.912	799.035	747.436	703.474	665.963	633.943	606.607		1523.2			36	0.172973
		9093.65		-20.5	20.796			-20.5	459.5	903.373	1368.5	1346.61	1328.5	1468.68	1513.75	1514.77	1442.65	1188.09	1048.85	954.681	880.343	818.337	765.751	720.94	682.704	650.064	622.198		1550			37	0.102703
		11089.2		-21	24.2345			-21	472	637.434	1351.63	1357.96	1340.95	1471.06	1517.87	1519.38	1452.67	1209.3	1071.15	976.116	900.607	837.498	783.946	738.304	699.357	666.11	637.726		1550			38	0.113514
		12655.1		-21.5	32.4819			-21.5	484.5	657.568	1342.51	1369.05	1353.84	1474.37	1521.42	1523.24	1461.97	1230.07	1093.19	997.346	920.701	856.517	802.02	755.565	715.922	682.081	653.189		1550			39	0.0919
		9916.73		-22	23.4585			-22	497	678.695	1342.02	1380.08	1366.9	1478.42	1524.49	1526.48	1470.64	1250.41	1114.95	1018.37	940.624	875.389	819.969	772.719	732.396	697.974	668.586		1541.16			40	0.0595
		4055.27		-22.5	29.5409			-22.5	509.5	700.326	1348.36	1391.21	1379.94	1483.02	1527.12	1529.22	1478.71	1270.33	1136.44	1039.18	960.371	894.114	837.792	789.766	748.779	713.789	683.916		1550			41	0.108108
		4766.35		-23	25.8573			-23	522	722.011	1358.68	1402.58	1392.82	1487.96	1529.38	1531.58	1486.24	1289.84	1157.65	1059.77	979.941	912.687	855.487	806.703	765.068	729.524	699.179		1550			42	0.118919
		10815		-23.5	28.5272			-23.5	534.5	743.372	1370.24	1414.27	1405.44	1493.02	1531.33	1533.65	1493.29	1308.95	1178.59	1080.15	999.331	931.108	873.051	823.53	781.262	745.179	714.371		1550			43	0.140541
		978.096		-24	29.3553			-24	547	764.156	1381.1	1426.34	1417.73	1498.03	1533.04	1535.48	1499.91	1327.68	1199.26	1100.31	1018.54	949.374	890.483	840.243	797.36	760.75	729.494		1550			44	0.0649
		6685.01		-24.5	31.6353			-24.5	559.5	784.268	1390.09	1438.8	1429.66	1502.86	1534.55	1537.15	1506.14	1346.04	1219.66	1120.25	1037.56	967.483	907.782	856.842	813.36	776.239	744.546		1550			45	0.0486
		2879.85		-25	31.8469			-25	572	803.803	1396.76	1451.61	1441.19	1507.39	1535.92	1538.7	1512.03	1364.03	1239.78	1139.97	1056.39	985.432	924.944	873.325	829.261	791.642	759.525		1550			46	0.124324
		1276.01		-25.5	36.8346			-25.5	584.5	823.065	1401.16	1464.63	1452.3	1511.59	1537.19	1540.17	1517.63	1381.67	1259.64	1159.47	1075.04	1003.22	941.968	889.69	845.062	806.96	774.431		1550			47	0.151351
		30156.7		-26	35.6828			-26	597	842.568	1403.75	1477.62	1462.97	1515.47	1538.39	1541.59	1522.99	1398.98	1279.22	1178.74	1093.49	1020.84	958.853	905.936	860.76	822.192	789.263		1542.07			48	0.0649
		6052.12		-26.5	37.9641			-26.5	609.5	863.013	1405.16	1490.25	1473.22	1519.11	1539.55	1542.95	1528.15	1415.97	1298.53	1197.78	1111.75	1038.3	975.596	922.061	876.356	837.335	804.02		1550
		11888.8		-27	39.2162			-27	622	885.244	1406.11	1502.1	1483.06	1522.59	1540.7	1544.26	1533.15	1432.65	1317.57	1216.59	1129.81	1055.59	992.197	938.065	891.848	852.389	818.7		1550
		27275.1		-27.5	43.8643			-27.5	634.5	910.233	1407.27	1512.76	1492.53	1526.03	1541.84	1545.49	1538.04	1449.03	1336.35	1235.17	1147.67	1072.71	1008.65	953.945	907.234	867.354	833.305		1546.03
		187.757		-28	41.7019			-28	647	939.162	1409.1	1521.93	1501.66	1529.49	1542.99	1546.61	1542.86	1465.13	1354.86	1253.51	1165.34	1089.67	1024.96	969.7	922.514	882.227	847.831		1550
		5024.11		-28.5	46.2348			-28.5	659.5	973.645	1411.88	1529.44	1510.4	1532.96	1544.18	1547.6	1547.65	1480.96	1373.1	1271.62	1182.8	1106.44	1041.13	985.329	937.686	897.009	862.279		1550
		7149.9		-29	47.368			-29	672	1015.91	1415.67	1535.3	1518.61	1536.35	1545.4	1548.45	1552.45	1496.53	1391.08	1289.5	1200.06	1123.05	1057.14	1000.83	952.75	911.698	876.648		1553.47
		10174.1		-29.5	49.1477			-29.5	684.5	1068.44	1420.39	1539.65	1526.07	1539.53	1547.28	1549.18	1557.29	1511.86	1408.8	1307.14	1217.12	1139.48	1073	1016.21	967.704	926.293	890.937		1560.37
		25988.7		-30	50.9609			-30	697	1132.72	1425.85	1542.7	1532.49	1542.36	1549	1549.81	1562.22	1526.96	1426.26	1324.54	1233.96	1155.73	1088.71	1031.45	982.547	940.794	905.145		1568.22
		16912.7		-30.5	54.8621			-30.5	709.5	1207.22	1431.86	1544.62	1537.66	1544.79	1550	1550.4	1567.27	1541.85	1443.45	1341.71	1250.6	1171.8	1104.27	1046.56	997.279	955.2	919.273		1576.88
		23674.2		-31	51.8823			-31	722	1286.07	1438.24	1545.61	1541.51	1546.87	1550	1551	1572.48	1556.52	1460.39	1358.63	1267.03	1187.69	1119.68	1061.55	1011.9	969.51	933.318		1586.24
		8988.21		-31.5	52.566			-31.5	734.5	1359.91	1444.87	1545.87	1544.17	1548.75	1551.22	1551.66	1577.88	1571.01	1477.07	1375.31	1283.25	1203.4	1134.93	1076.39	1026.41	983.723	947.281		1596.19
		33067.7		-32	54.0707			-32	747	1419.19	1451.71	1545.65	1545.94	1550.63	1553.33	1552.43	1583.51	1585.31	1493.5	1391.76	1299.26	1218.93	1150.02	1091.11	1040.8	997.839	961.161		1606.65
		27585.8						-32.5	759.5	1458.35	1458.76	1545.28	1547.2	1552.69	1555.62	1553.34	1589.39	1599.45	1509.67	1407.95	1315.05	1234.27	1164.96	1105.69	1055.08	1011.86	974.957		1617.52
		20442.2						-33	772	1478.08	1466.07	1545.13	1548.31	1555.07	1557.06	1554.44	1595.56	1613.42	1525.59	1423.91	1330.63	1249.43	1179.73	1120.14	1069.24	1025.78	988.669		1628.75
		12929						-33.5	784.5	1484.19	1473.68	1545.49	1549.56	1557.79	1558.35	1555.75	1602.05	1627.24	1541.27	1439.62	1345.99	1264.41	1194.35	1134.45	1083.28	1039.6	1002.3		1640.27
		30466.1						-34	797	1484.11	1481.64	1546.49	1551.11	1560.74	1559.45	1557.31	1608.88	1640.92	1556.69	1455.09	1361.14	1279.19	1208.81	1148.62	1097.21	1053.32	1015.84		1652.02
		1283.57						-34.5	809.5	1483.39	1489.96	1547.93	1553.09	1563.63	1560.36	1559.16	1616.09	1654.47	1571.86	1470.31	1376.07	1293.79	1223.11	1162.66	1111.03	1066.94	1029.3		1663.96
		15970.9						-35	822	1484.26	1498.59	1549.36	1555.58	1565.94	1561.19	1561.31	1623.7	1667.9	1586.79	1485.28	1390.78	1308.2	1237.25	1176.56	1124.72	1080.46	1042.67		1676.05
		582.462						-35.5	834.5	1486.44	1507.45	1550.41	1558.66	1567.03	1562.08	1563.82	1631.72	1681.22	1601.47	1500.01	1405.27	1322.43	1251.22	1190.32	1138.3	1093.88	1055.95		1688.26
		24600.6						-36	847	1488.86	1516.63	1551.35	1562.44	1566.56	1563.27	1566.72	1640.19	1694.42	1615.9	1514.49	1419.54	1336.46	1265.04	1203.94	1151.76	1107.2	1069.15		1700.56
		8397.9						-36.5	859.5	1490.97	1526.14	1553.48	1567.02	1564.95	1565.04	1570.11	1649.12	1707.52	1630.09	1528.73	1433.6	1350.3	1278.69	1217.43	1165.1	1120.41	1082.26		1712.92
		10639.2						-37	872	1493.02	1535.41	1558.57	1572.52	1563.69	1567.68	1574.1	1658.52	1720.53	1644.04	1542.72	1447.43	1363.95	1292.17	1230.77	1178.32	1133.53	1095.29		1725.34
		3163.32						-37.5	884.5	1495.72	1542.99	1567.61	1579.03	1564.94	1571.47	1578.88	1668.42	1733.44	1657.75	1556.46	1461.04	1377.41	1305.5	1243.97	1191.42	1146.54	1108.22		1737.8
		17580						-38	897	1499.77	1548.59	1579.92	1586.63	1570.48	1576.68	1584.71	1678.82	1746.27	1671.21	1569.95	1474.43	1390.68	1318.66	1257.04	1204.4	1159.45	1121.08		1750.27
		11074						-38.5	909.5	1505.66	1554.51	1593.64	1595.4	1580.61	1583.53	1591.85	1689.74	1759.01	1684.43	1583.2	1487.59	1403.76	1331.65	1269.96	1217.26	1172.26	1133.84		1762.76
		22923.7						-39	922	1513.66	1563.67	1607.18	1605.38	1593.81	1592.17	1600.59	1701.18	1771.67	1697.41	1596.19	1500.54	1416.64	1344.48	1282.74	1230	1184.96	1146.51		1775.26
		14164.3						-39.5	934.5	1523.88	1575.7	1620.08	1616.61	1607.59	1602.71	1611.15	1713.15	1784.25	1710.15	1608.94	1513.26	1429.33	1357.14	1295.38	1242.62	1197.57	1159.1		1787.76
		26624.9						-40	947	1536.38	1588.2	1632.58	1629.11	1620.09	1615.21	1623.65	1725.65	1796.75	1722.65	1621.44	1525.76	1441.83	1369.64	1307.88	1255.12	1210.07	1171.6		1800.26
		9856.06
		16203.8
		6714.68
		19578
		9546.02
		22.8058
		1634.11
		4234.66
		37685.9
		27275.1
		10429.1
		3358.18
		17724.5
		4314.94
		4299.45
		1117.82
		18283.2
		4386.55
		22558.9
		33068.1
		9755.69
		11478.6
		883.824
		12257.3
		26569.5
