# Supplementary material for: Tidally driven remelting around 4.35 billion years ago indicates the Moon is old
Source: Nature. 2024 Dec 18;636(8043):598–602. doi: 10.1038/s41586-024-08231-0 (PMC11655352; doi:10.1038/s41586-024-08231-0)
Supplement: Supplementary file 3 — Source Data Fig. 4 [file 41586_2024_8231_MOESM3_ESM.xlsx]

## Sheet: Sheet1
							Figure 4
		a=19 RE			Evection			a=16 RE			a=22 RE
		Time (Myr)	QE		Time (Myr)	QE		Time (Myr)	QE		Time (Myr)	QE
		10	9300		212	60000		212	700		212	90
		30	8500		202	190000		207	1300		207	170
		50	7500		190	350000		202	2100		202	260
		80	5900		170	600000		190	3700		190	460
		110	4800		150	860000		170	6300		170	800
		140	3430					150	9100		150	1150
		160	2500					130	11700		130	1500
		170	2100					100	16000		100	2000
		180	1650					70	19500		70	2550
		190	1250					40	24000		40	3100
		200	750
		205	540
		210	320
		212	220
		215	90
