# Supplementary material for: Tidally driven remelting around 4.35 billion years ago indicates the Moon is old
Source: Nature. 2024 Dec 18;636(8043):598–602. doi: 10.1038/s41586-024-08231-0 (PMC11655352; doi:10.1038/s41586-024-08231-0)
Supplement: Supplementary file 4 — Source Data Extended Data Fig. 1 [file 41586_2024_8231_MOESM4_ESM.xlsx]

## Sheet: Sheet1
			Extended Data Fig 1b
	Delta (km)	Fb=50 mW/m2	Fb=75 mW/m2	Fb=100 mW/m2
	2	0.32	0.09	0.002
	4	0.31	0.23	0.11
	6	0.25	0.31	0.27
	8	0.2	0.29	0.31
	10	0.15	0.22	0.25
	12	0.11	0.16	0.18
	14	0.08	0.11	0.13
