# Supplementary material for: Tidally driven remelting around 4.35 billion years ago indicates the Moon is old
Source: Nature. 2024 Dec 18;636(8043):598–602. doi: 10.1038/s41586-024-08231-0 (PMC11655352; doi:10.1038/s41586-024-08231-0)
Supplement: Supplementary file 5 — Source Data Extended Data Fig. 2 [file 41586_2024_8231_MOESM5_ESM.xlsx]

## Sheet: Sheet1
		Extended Data Figure 2a					Extended Data Figure 2b
	Scale height delta (km)	Fraction in peak	Fraction not reset			Intrusion thickness (km)	Fraction in peak, 50 mW/m2	Fraction not reset, 50 mW/m2	Fraction in peak, 100mW/m2	Fraction not reset, 100 mW/m2
	4	0.02	0.64			0.5	0.18	0.23	0.28	0.35
	6	0.06	0.51			1	0.22	0.19	0.35	0.28
	8	0.12	0.37			1.5	0.25	0.13	0.39	0.2
	10	0.15	0.28			2	0.26	0.12	0.41	0.18
	13	0.2	0.21			2.5	0.25	0.13	0.4	0.2
	16	0.22	0.17			3	0.25	0.14	0.39	0.21
	18	0.22	0.16			3.5	0.24	0.15	0.37	0.24
	20	0.26	0.12			4	0.23	0.16	0.35	0.25
	23	0.27	0.11
	26	0.27	0.11
	29	0.28	0.1
