# Supplementary material for: Tidally driven remelting around 4.35 billion years ago indicates the Moon is old
Source: Nature. 2024 Dec 18;636(8043):598–602. doi: 10.1038/s41586-024-08231-0 (PMC11655352; doi:10.1038/s41586-024-08231-0)
Supplement: Supplementary file 6 — Source Data Extended Data Fig. 3 [file 41586_2024_8231_MOESM6_ESM.xlsx]

## Sheet: Sheet1
		Extended Data Figure 3
	Duration of heating event (Myr)	Fraction reset but not intruded (delta=4km)	Fraction reset but not intruded (delta=10 km)
	2.5	0.31	0.23
	3	0.32	0.19
	3.5	0.31	0.16
	4	0.32	0.14
	5	0.32	0.11
	6	0.31	0.08
	8	0.31	0.05
	10	0.29	0.04
	12	0.28	0.03
	15	0.28	0.02
